# Supplementary material for: 1-[(2-Anilinoeth­yl)iminiometh­yl]-2-naph­thol­ate
Source: Acta Crystallogr Sect E Struct Rep Online. 2009 May 23;65(Pt 6):o1400. doi: 10.1107/S1600536809019096 (PMC2969739; doi:10.1107/S1600536809019096)
Supplement: Supplementary file 2 [file e-65-o1400-Isup2.hkl]

# 
# h,k,l, Fc-squared, Fo-squared, sigma(Fo-squared) and status flag 
# 
data_I
_shelx_title ' 20070526b_0m in Cc' 
_shelx_refln_list_code          4 
_shelx_F_calc_maximum      185.81 
_exptl_crystal_F_000       616.00 
_reflns_d_resolution_high  0.7698 
 
loop_ 
 _symmetry_equiv_pos_as_xyz 
 'x, y, z' 
 'x, -y, z+1/2' 
 'x+1/2, y+1/2, z' 
 'x+1/2, -y+1/2, z+1/2' 
 
_cell_length_a    27.5110 
_cell_length_b     6.8450 
_cell_length_c     8.5430 
_cell_angle_alpha  90.000 
_cell_angle_beta  104.263 
_cell_angle_gamma  90.000 
 
_shelx_F_squared_multiplier     1.000 
 
loop_ 
 _refln_index_h 
 _refln_index_k 
 _refln_index_l 
 _refln_F_squared_calc 
 _refln_F_squared_meas 
 _refln_F_squared_sigma 
 _refln_observed_status 
   4   0   0     1352.03     1445.60     20.37 o 
   6   0   0     2401.94     2412.01     33.21 o 
   8   0   0      184.88      181.33      5.57 o 
  10   0   0     1689.52     1769.72     27.42 o 
  12   0   0     2033.20     2087.41     32.46 o 
  14   0   0     4192.66     4601.45     64.47 o 
  16   0   0     1246.92     1304.54     24.62 o 
  18   0   0      257.76      280.42     10.17 o 
  20   0   0      423.12      445.13     13.82 o 
  22   0   0      223.70      234.50      7.39 o 
  24   0   0      138.18      154.88      9.41 o 
  26   0   0      775.61      713.94     23.64 o 
  28   0   0      122.79      105.55     10.07 o 
  30   0   0        6.96        6.52      4.28 o 
  32   0   0        4.12        1.13      4.31 o 
   1   1   0      187.26      119.86      2.36 o 
   3   1   0     1504.00     1331.29      9.91 o 
   5   1   0     4032.73     3822.34     22.81 o 
   7   1   0      486.96      459.16      4.99 o 
   9   1   0      276.75      287.34      4.07 o 
  11   1   0        3.18        3.59      0.79 o 
  13   1   0      347.56      390.90      6.52 o 
  15   1   0       69.52       57.43      3.13 o 
  17   1   0      360.76      380.29      6.47 o 
  19   1   0        2.90        2.22      1.16 o 
  21   1   0       72.18       66.85      3.79 o 
  23   1   0       18.47       22.12      2.77 o 
  25   1   0      132.21      126.54      5.35 o 
  27   1   0       35.74       35.90      8.04 o 
  29   1   0       38.02       32.27      6.71 o 
  33   1   0        0.14        5.73      4.94 o 
   0   2   0      204.69      197.92      6.08 o 
   2   2   0     7062.36     6856.03     44.57 o 
   4   2   0     1563.15     1542.31     12.08 o 
   6   2   0     2114.96     2215.53     18.50 o 
   8   2   0      590.15      596.33      6.46 o 
  10   2   0      345.16      397.15      4.58 o 
  12   2   0       89.46       95.17      3.97 o 
  14   2   0      305.75      310.57      5.28 o 
  16   2   0       88.25       93.92      3.11 o 
  18   2   0      144.37      123.63      6.30 o 
  20   2   0      490.51      506.04     10.01 o 
  22   2   0      245.20      270.24      7.55 o 
  24   2   0      213.36      218.57      7.06 o 
  26   2   0       11.06        6.40      2.25 o 
  28   2   0       10.95        9.39      3.90 o 
  30   2   0       15.31       27.17      6.67 o 
   1   3   0      211.40      214.87      4.68 o 
   3   3   0      135.90      158.74      3.26 o 
   5   3   0      616.80      657.01      8.41 o 
   7   3   0     3789.32     3878.98     25.17 o 
   9   3   0       12.75        9.80      1.02 o 
  11   3   0      120.30      129.90      3.42 o 
  13   3   0      112.66      112.99      3.44 o 
  15   3   0      116.25      123.01      4.65 o 
  17   3   0      225.12      220.84      6.39 o 
  19   3   0      642.80      667.37     11.95 o 
  21   3   0      632.79      663.49     12.36 o 
  23   3   0       27.24       27.35      4.27 o 
  25   3   0        4.79        6.57      3.82 o 
  27   3   0       34.31       36.99      5.26 o 
  29   3   0        7.11       10.44      3.99 o 
  31   3   0       15.32       22.05      7.67 o 
   0   4   0      230.98      221.38     13.10 o 
   2   4   0      335.04      355.44      5.77 o 
   4   4   0      125.51      130.53      3.43 o 
   6   4   0      942.05      974.40     10.52 o 
   8   4   0      201.19      184.99      4.10 o 
  10   4   0       97.53      127.32      4.36 o 
  12   4   0       14.26       11.64      2.09 o 
  14   4   0      141.70      126.62      5.13 o 
  16   4   0      251.55      247.35      7.13 o 
  18   4   0       66.88       68.16      4.43 o 
  20   4   0      135.22      131.06      7.49 o 
  22   4   0      101.83      100.92      7.48 o 
  24   4   0       31.96       41.23      5.62 o 
  26   4   0        1.83        2.34      2.96 o 
  28   4   0        0.34        2.83      3.34 o 
  30   4   0        5.27        5.78      3.97 o 
   1   5   0      272.45      294.05      5.95 o 
   3   5   0        0.77       -0.83      1.00 o 
   5   5   0       32.45       35.07      3.75 o 
   7   5   0       72.79       74.78      4.21 o 
   9   5   0       41.01       43.04      6.12 o 
  11   5   0       11.85        9.09      2.59 o 
  13   5   0       43.69       48.34      4.98 o 
  15   5   0       84.70       92.12      6.43 o 
  17   5   0       18.93       22.42      4.72 o 
  19   5   0       10.18        5.28      2.64 o 
  21   5   0       54.66       69.60      6.68 o 
  23   5   0       22.82       20.79      4.44 o 
  25   5   0       20.91       21.26      4.82 o 
  27   5   0       15.01       26.90      5.42 o 
   0   6   0       46.52       41.02      8.89 o 
   2   6   0      383.66      365.88      7.63 o 
   4   6   0      255.42      230.17      7.51 o 
   6   6   0       12.04       13.13      3.68 o 
   8   6   0       26.47       31.24      4.23 o 
  10   6   0       58.33       68.16      7.26 o 
  12   6   0       55.19       40.57      4.92 o 
  14   6   0        6.44        5.13      2.76 o 
  16   6   0       38.03       34.96      4.90 o 
  18   6   0       75.49       75.08     10.44 o 
  20   6   0        2.00        4.10      3.13 o 
  22   6   0       10.90       18.95      5.68 o 
  24   6   0       14.11       13.51      7.68 o 
   1   7   0      169.41      183.63      8.01 o 
   3   7   0        9.82        7.51      2.75 o 
   5   7   0       60.60       68.48      5.96 o 
   7   7   0       49.85       54.13      8.75 o 
   9   7   0       10.37        7.93      3.10 o 
  11   7   0       45.52       40.33      5.45 o 
  13   7   0       18.75       17.03      5.75 o 
  15   7   0        0.54       -1.71      2.52 o 
  17   7   0       25.23       19.83      4.61 o 
  19   7   0        8.04        5.59      3.21 o 
  21   7   0        3.45        3.22      3.59 o 
   2   8   0      119.80      133.82     11.65 o 
   4   8   0       68.14       72.81      9.44 o 
   6   8   0        6.57        4.94      3.46 o 
   8   8   0        2.98        3.67      3.24 o 
  10   8   0        0.06        0.18      4.20 o 
  12   8   0        2.53        3.60      3.40 o 
  14   8   0       10.27        7.74      4.20 o 
 -35   1   1        8.46        7.87      5.10 o 
 -33   1   1       16.03       12.79      4.63 o 
 -31   1   1        3.78        9.63      3.39 o 
 -29   1   1       49.88       55.31      8.25 o 
 -27   1   1       78.35       68.12      8.63 o 
 -25   1   1      277.78      264.71      7.42 o 
 -23   1   1       17.07       12.35      2.20 o 
 -21   1   1       94.48       98.16      4.28 o 
 -19   1   1       90.55       84.93      3.06 o 
 -17   1   1       86.32       88.16      2.42 o 
 -15   1   1      702.76      753.83      7.26 o 
 -13   1   1      772.55      817.73      8.11 o 
 -11   1   1      939.73     1044.38      8.17 o 
  -9   1   1     2130.12     2191.77     14.32 o 
  -7   1   1     1376.28     1390.44     15.55 o 
  -5   1   1    18393.40    17985.51    130.09 o 
  -3   1   1    15884.88    15350.75    135.69 o 
  -1   1   1      424.51      428.29      4.84 o 
   1   1   1    20606.74    19453.85    141.64 o 
   3   1   1     3682.36     3688.78     28.75 o 
   5   1   1     1553.94     1536.08     20.82 o 
   7   1   1      158.54      150.31      2.70 o 
   9   1   1      244.90      240.28      4.46 o 
  11   1   1      275.79      295.61      5.35 o 
  13   1   1      841.79      942.63     11.48 o 
  15   1   1      145.08      136.27      5.13 o 
  17   1   1      214.74      228.53      5.63 o 
  19   1   1      537.57      546.01      9.49 o 
  21   1   1      666.65      675.44     14.16 o 
  23   1   1      300.61      290.10      7.45 o 
  25   1   1       13.35        7.69      2.28 o 
  27   1   1       59.24       67.01      5.78 o 
 -30   2   1        9.09        5.51      4.56 o 
 -28   2   1       96.15      107.64      6.49 o 
 -26   2   1      106.48      113.88      7.19 o 
 -24   2   1       72.82       70.99      4.45 o 
 -22   2   1      106.16      104.47      4.72 o 
 -20   2   1      152.47      150.98      5.31 o 
 -18   2   1      328.89      310.54      7.22 o 
 -16   2   1        5.11        7.80      1.58 o 
 -14   2   1       30.27       39.93      1.93 o 
 -12   2   1      433.38      431.95      6.57 o 
 -10   2   1      480.43      473.17      5.57 o 
  -8   2   1      120.08      127.19      2.47 o 
  -6   2   1     2704.71     2849.18     20.81 o 
  -4   2   1     3283.94     3272.21     20.57 o 
  -2   2   1     7306.99     7083.24     45.99 o 
   0   2   1     2121.07     2103.51     18.16 o 
   2   2   1     1597.96     1460.98     13.73 o 
   4   2   1     1344.84     1285.72     12.63 o 
   6   2   1     1633.87     1658.75     13.30 o 
   8   2   1      567.81      583.51      6.49 o 
  10   2   1       83.41       77.95      2.32 o 
  12   2   1      734.02      696.77      9.37 o 
  14   2   1      666.02      660.69      9.52 o 
  16   2   1       67.33       64.77      3.27 o 
  18   2   1      210.60      200.10      4.93 o 
  20   2   1      973.23      977.94     14.56 o 
  22   2   1       23.51       29.82      4.18 o 
  24   2   1        2.35       -1.47      2.47 o 
  26   2   1       19.10       22.94      4.11 o 
  28   2   1       30.10       29.38      4.85 o 
  30   2   1       10.11        9.22      3.84 o 
 -31   3   1       12.13       13.60      5.57 o 
 -29   3   1       42.19       34.44      5.32 o 
 -27   3   1       53.53       50.67      4.57 o 
 -25   3   1       23.68       20.36      3.15 o 
 -23   3   1       49.45       48.07      4.03 o 
 -21   3   1      686.23      637.07     12.11 o 
 -19   3   1     1726.11     1710.36     31.44 o 
 -17   3   1      149.55      142.47      6.90 o 
 -15   3   1       76.05       76.99      3.94 o 
 -13   3   1      251.60      272.09      6.55 o 
 -11   3   1      210.57      248.06      5.58 o 
  -9   3   1      192.53      224.20      3.76 o 
  -7   3   1     1937.18     2093.40     15.02 o 
  -5   3   1     2395.50     2331.37     18.05 o 
  -3   3   1     2997.97     2872.70     21.54 o 
  -1   3   1     1830.81     1720.03     14.60 o 
   1   3   1      876.85      813.94      8.63 o 
   3   3   1      846.02      826.07      8.85 o 
   5   3   1      201.79      250.53      4.45 o 
   7   3   1     2195.44     2398.50     19.44 o 
   9   3   1       39.90       42.80      1.95 o 
  11   3   1      198.11      207.50      3.83 o 
  13   3   1      247.95      246.33      4.51 o 
  15   3   1       73.72       81.41      3.37 o 
  17   3   1       79.04       82.17      5.64 o 
  19   3   1      201.90      211.88      8.59 o 
  21   3   1      154.20      158.63      7.74 o 
  23   3   1      170.88      168.79      8.29 o 
  25   3   1      126.69      136.91      8.31 o 
  27   3   1       34.65       44.47      5.92 o 
  29   3   1        7.02       13.10      5.12 o 
  31   3   1        3.46        2.56      3.33 o 
 -30   4   1        3.27        2.79      3.81 o 
 -28   4   1       10.72       13.67     10.18 o 
 -26   4   1       38.59       41.09      6.03 o 
 -24   4   1       35.34       31.68      4.77 o 
 -22   4   1       17.97       17.22      3.07 o 
 -20   4   1      160.95      157.38      9.55 o 
 -18   4   1      287.05      287.66     17.94 o 
 -16   4   1       25.34       27.31      3.16 o 
 -14   4   1       19.72       17.52      2.60 o 
 -12   4   1       38.38       40.69      3.59 o 
 -10   4   1       23.47       21.06      2.52 o 
  -8   4   1       43.72       42.84      2.63 o 
  -6   4   1      200.74      233.08      4.44 o 
  -4   4   1      508.25      537.60      7.19 o 
  -2   4   1       34.85       34.28      2.05 o 
   0   4   1      175.92      190.64      4.73 o 
   2   4   1       19.78       18.01      1.66 o 
   4   4   1       24.95       28.19      1.99 o 
   6   4   1      216.24      223.81      4.72 o 
   8   4   1      928.67      959.70     10.92 o 
  10   4   1       62.52       63.78      3.99 o 
  12   4   1       57.71       65.49      3.15 o 
  14   4   1        1.88        3.32      2.10 o 
  16   4   1       12.03        9.79      2.79 o 
  18   4   1       32.49       39.12      4.78 o 
  20   4   1      111.59      117.15      7.57 o 
  22   4   1      243.62      251.44     12.89 o 
  24   4   1       49.06       49.79      6.02 o 
  26   4   1       25.06       19.65      4.59 o 
  28   4   1        0.34        0.57      3.29 o 
 -29   5   1        9.23       10.60      4.90 o 
 -27   5   1        4.20        0.44      3.57 o 
 -25   5   1       49.62       51.36      8.41 o 
 -23   5   1       90.76       82.35      7.30 o 
 -21   5   1       93.76       85.65      7.05 o 
 -19   5   1       17.13       11.66      3.10 o 
 -17   5   1      138.61      135.46      6.20 o 
 -15   5   1       38.90       29.99      3.74 o 
 -13   5   1       29.87       21.65     11.24 o 
 -11   5   1       44.16       38.64      4.36 o 
  -9   5   1       12.32       12.29      2.66 o 
  -7   5   1      139.01      135.49      6.21 o 
  -5   5   1       74.66       77.38      3.80 o 
  -3   5   1      211.18      211.71      4.89 o 
  -1   5   1      276.01      276.28      5.68 o 
   1   5   1      361.63      328.22      7.28 o 
   3   5   1      387.06      363.33     11.60 o 
   5   5   1      453.18      450.83      7.55 o 
   7   5   1       57.13       73.22      7.35 o 
   9   5   1       24.73       30.58      2.99 o 
  11   5   1       57.19       43.23      4.55 o 
  13   5   1       51.53       44.77     15.02 o 
  15   5   1       52.12       50.78      5.32 o 
  17   5   1       21.99       18.86      3.77 o 
  19   5   1       69.14       81.59      7.02 o 
  21   5   1       22.89       21.77      4.64 o 
  23   5   1       16.34       20.46      4.66 o 
  25   5   1       41.84       41.36      6.22 o 
  27   5   1       33.37       39.25      6.17 o 
 -26   6   1       60.80       85.78      8.44 o 
 -24   6   1       19.31       21.81      5.08 o 
 -22   6   1        0.42        4.56      4.14 o 
 -20   6   1        1.26        1.57      3.12 o 
 -18   6   1        2.85        4.00      2.87 o 
 -16   6   1       20.64       18.85      3.90 o 
 -14   6   1      145.89      133.77      7.84 o 
 -12   6   1       60.38       54.66      5.51 o 
 -10   6   1       72.70       67.21      5.72 o 
  -8   6   1       77.82       73.68      5.80 o 
  -6   6   1       91.50       98.53      8.58 o 
  -4   6   1      130.30      128.46      5.09 o 
  -2   6   1      149.37      143.67      5.44 o 
   0   6   1     1135.59     1113.47     13.61 o 
   2   6   1      708.32      727.28     10.62 o 
   4   6   1       74.80       82.77      4.53 o 
   6   6   1       50.84       52.81      3.89 o 
   8   6   1        8.11        6.65      2.43 o 
  10   6   1       13.25       10.79      3.17 o 
  12   6   1       19.70       22.56      4.64 o 
  14   6   1      125.83      107.21      7.57 o 
  16   6   1        5.59        4.72      2.57 o 
  18   6   1       47.85       51.73      6.20 o 
  20   6   1       17.75       18.47      5.30 o 
  22   6   1        2.95        1.58      3.20 o 
  24   6   1        2.21        3.90      3.45 o 
 -21   7   1        0.18        6.32      3.89 o 
 -19   7   1        5.56        4.40      3.26 o 
 -17   7   1       25.98       23.16      4.95 o 
 -15   7   1       14.11       11.90      6.63 o 
 -13   7   1        4.24        3.62      3.08 o 
 -11   7   1        9.85        6.35      3.21 o 
  -9   7   1        7.44       14.68      5.97 o 
  -7   7   1       24.41       37.24      5.04 o 
  -5   7   1      165.85      170.13      8.58 o 
  -3   7   1      116.36      106.91      6.92 o 
  -1   7   1       16.35       15.04      3.47 o 
   1   7   1       59.39       68.10      7.18 o 
   3   7   1      102.03      110.43      5.58 o 
   5   7   1        0.91        3.02      2.38 o 
   7   7   1       21.22       20.25      4.85 o 
   9   7   1        6.13        5.58      2.84 o 
  11   7   1        1.68        0.55      2.57 o 
  13   7   1       10.77       10.15      3.69 o 
  15   7   1       16.61       12.17      3.91 o 
  17   7   1        0.05        0.84      2.87 o 
  19   7   1        5.49        4.58      3.32 o 
 -14   8   1        4.23        5.87      6.41 o 
 -12   8   1        2.02        1.25      4.83 o 
 -10   8   1       10.60        7.60      3.61 o 
  -8   8   1        9.24        6.30      3.37 o 
  -6   8   1       76.92       74.65      6.95 o 
  -4   8   1       62.27       80.00      7.04 o 
  -2   8   1       24.21       38.81      7.78 o 
   0   8   1       14.90       20.62      6.17 o 
   4   8   1       56.44       56.66      8.56 o 
   6   8   1       67.16       71.68      9.54 o 
   8   8   1        6.60        3.84      3.08 o 
  10   8   1        5.99        5.02      5.52 o 
  12   8   1        0.68       -0.29      3.20 o 
  14   8   1        0.72        1.21      3.17 o 
 -34   0   2        9.01        7.05      4.91 o 
 -32   0   2        8.79       -0.54      3.75 o 
 -30   0   2       39.81       33.97      7.30 o 
 -28   0   2      144.31      107.72     10.26 o 
 -26   0   2      381.74      383.59     17.35 o 
 -24   0   2      317.99      282.91     14.32 o 
 -22   0   2       69.35       86.66      8.15 o 
 -20   0   2      135.55      153.38      4.53 o 
 -18   0   2      322.77      306.20      6.06 o 
 -16   0   2     1158.03     1175.42     15.24 o 
 -14   0   2     3556.39     3724.33     31.40 o 
 -12   0   2     2736.89     3029.21     25.90 o 
 -10   0   2      343.08      358.56      7.06 o 
  -8   0   2       70.29       84.49      2.25 o 
  -6   0   2      824.74      872.24      8.82 o 
  -4   0   2     1867.93     1886.89     16.08 o 
  -2   0   2     3654.08     3594.28     35.90 o 
   0   0   2    34523.79    31238.25    226.38 o 
   2   0   2    12133.97    11746.87    119.61 o 
   4   0   2     2197.19     2127.79     23.08 o 
   6   0   2     1235.52     1128.53     20.71 o 
   8   0   2     2222.18     2283.13     36.45 o 
  10   0   2     3135.75     3206.82     48.98 o 
  12   0   2      779.70      881.25     19.96 o 
  14   0   2     1071.76     1105.49     23.99 o 
  16   0   2      900.91      908.04     22.10 o 
  18   0   2      101.94      107.82      7.43 o 
  20   0   2      259.98      270.73     12.47 o 
  22   0   2      181.61      171.38     10.36 o 
  24   0   2        2.19       -0.44      3.18 o 
  26   0   2       11.04       12.06      4.97 o 
 -35   1   2        0.16       -0.51      2.95 o 
 -33   1   2        3.08        3.80      3.00 o 
 -31   1   2       20.45       26.46      4.70 o 
 -29   1   2        4.75        1.70      3.29 o 
 -27   1   2        4.44        3.80      2.38 o 
 -25   1   2       31.70       26.63      3.81 o 
 -23   1   2       16.97       15.52      2.26 o 
 -21   1   2        7.88        6.13      1.66 o 
 -19   1   2       42.82       47.18      3.78 o 
 -17   1   2      197.56      193.44      4.71 o 
 -15   1   2      258.89      245.20      3.51 o 
 -13   1   2      679.96      755.23      6.63 o 
 -11   1   2       94.78       95.25      1.82 o 
  -9   1   2      544.35      555.94      6.36 o 
  -7   1   2     2735.31     2702.13     27.20 o 
  -5   1   2     5205.29     4990.54     29.71 o 
  -3   1   2     1556.08     1401.31      9.94 o 
  -1   1   2     5653.73     5366.55     38.09 o 
   1   1   2    21840.84    20855.59    149.43 o 
   3   1   2     3703.76     3709.02     30.12 o 
   5   1   2      363.00      343.80     14.70 o 
   7   1   2     1565.91     1582.33     15.85 o 
   9   1   2      280.68      271.45      5.50 o 
  11   1   2       21.86       31.81      2.91 o 
  13   1   2      126.82      132.62      6.03 o 
  15   1   2      942.74      948.79     20.86 o 
  17   1   2       63.89       58.60      4.30 o 
  19   1   2       69.67       72.54      3.92 o 
  21   1   2      449.81      458.37     11.60 o 
  23   1   2        9.69       15.45      3.13 o 
  25   1   2       39.70       52.82      7.78 o 
  27   1   2       60.89       54.21      8.03 o 
  29   1   2       21.68       22.89      4.43 o 
 -34   2   2        2.20        7.55      3.56 o 
 -32   2   2       13.82        7.81      5.51 o 
 -30   2   2        5.49        7.11      4.47 o 
 -28   2   2       30.51       44.59      5.27 o 
 -26   2   2       98.11       93.75      5.16 o 
 -24   2   2      104.46      106.81      5.02 o 
 -22   2   2       45.31       41.86      3.51 o 
 -20   2   2      294.02      273.98      7.03 o 
 -18   2   2       48.87       49.05      6.45 o 
 -16   2   2      131.84      131.35      4.49 o 
 -14   2   2      426.60      414.72      7.83 o 
 -12   2   2      132.68      144.86      5.46 o 
 -10   2   2      366.69      382.60      6.94 o 
  -8   2   2     2489.99     2600.32     26.43 o 
  -6   2   2      742.34      777.94      8.68 o 
  -4   2   2     2868.79     2805.42     20.98 o 
  -2   2   2      230.33      225.09      4.28 o 
   0   2   2      893.92      834.43     10.24 o 
   2   2   2      763.55      744.17      9.19 o 
   4   2   2     1659.57     1613.62     16.08 o 
   6   2   2     2133.39     2168.27     20.48 o 
   8   2   2       71.46       76.77      2.28 o 
  10   2   2      413.30      446.28      6.01 o 
  12   2   2       35.95       44.62      2.19 o 
  14   2   2      125.18      134.28      4.23 o 
  16   2   2       62.62       55.55      4.31 o 
  18   2   2      669.94      674.00     13.96 o 
  20   2   2      502.34      505.17     12.26 o 
  22   2   2       85.84       74.67      8.37 o 
  24   2   2        9.54        8.19      5.38 o 
  26   2   2       50.96       56.74      5.91 o 
  28   2   2        3.18        1.00      2.97 o 
  30   2   2        0.61       -2.84      2.90 o 
 -31   3   2       39.58       49.17      6.16 o 
 -29   3   2       13.34        6.81      2.96 o 
 -27   3   2       21.69       24.43      3.39 o 
 -25   3   2        7.40        4.57      2.12 o 
 -23   3   2       58.39       52.30      4.13 o 
 -21   3   2      427.04      426.36      9.77 o 
 -19   3   2     1002.57      998.36     15.22 o 
 -17   3   2      211.38      196.98      7.76 o 
 -15   3   2        7.62        5.72      2.70 o 
 -13   3   2       34.88       38.47      3.14 o 
 -11   3   2       25.17       23.65      3.09 o 
  -9   3   2      818.48      836.90      8.83 o 
  -7   3   2     2143.35     2056.63     31.15 o 
  -5   3   2     2389.93     2365.13     29.67 o 
  -3   3   2      409.80      412.51      6.28 o 
  -1   3   2      859.96      860.12      9.15 o 
   1   3   2        1.87        0.18      0.85 o 
   3   3   2      304.72      279.50      7.19 o 
   5   3   2      227.90      232.19      5.24 o 
   7   3   2      426.69      441.99      7.60 o 
   9   3   2       74.52       75.39      4.80 o 
  11   3   2       17.21       17.22      2.10 o 
  13   3   2        5.57        9.48      1.83 o 
  15   3   2       85.31       86.58      4.02 o 
  17   3   2      315.58      308.17     10.33 o 
  19   3   2       36.16       31.59      4.43 o 
  21   3   2      138.32      131.04     13.41 o 
  23   3   2        0.78       -0.21      2.79 o 
  25   3   2        4.17        2.06      2.59 o 
  27   3   2        5.91        0.63      3.07 o 
  29   3   2        4.81        4.07      3.36 o 
 -30   4   2       32.82       38.18     11.81 o 
 -28   4   2       37.83       52.59      5.13 o 
 -26   4   2       38.10       44.42      4.63 o 
 -24   4   2      145.61      140.89      6.58 o 
 -22   4   2      145.62      140.70      6.16 o 
 -20   4   2       55.26       59.49      6.52 o 
 -18   4   2      153.56      155.16      6.09 o 
 -16   4   2      128.37      135.58      5.58 o 
 -14   4   2       26.17       24.52      4.79 o 
 -12   4   2       28.39       34.08      3.15 o 
 -10   4   2      129.64      144.05      5.23 o 
  -8   4   2      510.13      495.48      8.03 o 
  -6   4   2     1306.10     1292.26     12.47 o 
  -4   4   2       23.37       23.34      1.77 o 
  -2   4   2      421.75      404.43      6.31 o 
   0   4   2      414.36      401.00      6.42 o 
   2   4   2     1245.37     1232.97     12.94 o 
   4   4   2      225.70      256.47      5.25 o 
   6   4   2      190.31      174.79      5.03 o 
   8   4   2      264.83      245.52     10.36 o 
  10   4   2       72.42       76.47      3.26 o 
  12   4   2        3.63        6.81      1.81 o 
  14   4   2       20.72       17.14      2.58 o 
  16   4   2       45.02       46.92      5.16 o 
  18   4   2       24.84       19.50      3.90 o 
  20   4   2      191.59      196.26      9.24 o 
  22   4   2      137.13      143.77      8.78 o 
  24   4   2        7.46        9.24      4.06 o 
  26   4   2        5.30        3.61      3.62 o 
  28   4   2       22.03       30.52      5.64 o 
 -29   5   2        2.21        0.70      3.32 o 
 -27   5   2        4.60        6.59      5.13 o 
 -25   5   2       18.80       20.21      4.46 o 
 -23   5   2        4.57        5.76      2.66 o 
 -21   5   2       34.56       42.23      4.54 o 
 -19   5   2       33.20       28.33      4.84 o 
 -17   5   2       61.00       62.64      5.76 o 
 -15   5   2      115.82       95.46      8.58 o 
 -13   5   2       35.08       31.14      7.27 o 
 -11   5   2       14.65        9.03      2.68 o 
  -9   5   2       49.07       51.71      4.75 o 
  -7   5   2       42.37       36.84      4.17 o 
  -5   5   2      180.66      178.09      5.39 o 
  -3   5   2      487.97      485.53      7.66 o 
  -1   5   2      713.22      705.99      9.64 o 
   1   5   2      267.66      237.56      8.20 o 
   3   5   2       31.85       35.49      2.60 o 
   5   5   2       13.81       11.97      1.83 o 
   7   5   2       46.58       43.52      2.92 o 
   9   5   2       22.67       21.11      4.88 o 
  11   5   2       26.30       23.42      4.50 o 
  13   5   2       77.33       58.19      6.77 o 
  15   5   2       41.99       45.14      5.28 o 
  17   5   2       10.52        7.92      4.28 o 
  19   5   2       18.83       24.10      6.63 o 
  21   5   2       21.23       14.91      5.82 o 
  23   5   2       52.93       50.19      6.51 o 
  25   5   2       34.86       40.80     13.95 o 
 -26   6   2        0.81        0.61      3.40 o 
 -24   6   2        9.71        3.46      3.34 o 
 -22   6   2       72.60       87.50      7.93 o 
 -20   6   2       49.20       40.72     11.18 o 
 -18   6   2       27.37       28.05      8.61 o 
 -16   6   2       15.32       17.00      4.96 o 
 -14   6   2        1.93        0.60      2.17 o 
 -12   6   2       38.61       44.66      5.11 o 
 -10   6   2       33.71       41.59      5.03 o 
  -8   6   2      126.40      117.82      7.93 o 
  -6   6   2      118.81      109.29      6.70 o 
  -4   6   2      209.17      194.26      9.22 o 
  -2   6   2      304.16      290.74      9.87 o 
   0   6   2        1.05        0.72      1.43 o 
   2   6   2       40.72       39.07      3.48 o 
   4   6   2      276.96      297.06      6.81 o 
   6   6   2       66.56       76.81      8.35 o 
   8   6   2       23.01       28.54      3.28 o 
  10   6   2       10.12       13.76      3.38 o 
  12   6   2       22.15       23.39      4.24 o 
  14   6   2       57.99       44.98      5.62 o 
  16   6   2       37.54       43.75      5.89 o 
  18   6   2        0.71        0.01      2.91 o 
  20   6   2        9.17        9.45      4.04 o 
  22   6   2        1.96        1.59      3.54 o 
 -21   7   2       17.49       15.45      5.01 o 
 -19   7   2       17.24       13.24      8.70 o 
 -17   7   2        1.86       -1.19      2.82 o 
 -15   7   2        1.92       -2.68      2.39 o 
 -13   7   2        4.44       -3.13      2.33 o 
 -11   7   2      184.47      188.09      9.36 o 
  -9   7   2      132.42      129.86      8.13 o 
  -7   7   2       99.60      104.81     12.43 o 
  -5   7   2       48.43       46.92      5.40 o 
  -3   7   2       13.05       11.25      3.26 o 
  -1   7   2       15.70       15.15      3.86 o 
   1   7   2       49.98       47.09      4.15 o 
   3   7   2      173.44      178.23      8.18 o 
   5   7   2      123.51      143.69      6.35 o 
   7   7   2       10.64        7.26      5.56 o 
   9   7   2        1.24        0.96      2.66 o 
  11   7   2        7.70       13.98      3.91 o 
  13   7   2       23.34       29.25      4.88 o 
  15   7   2       25.63       20.54      5.03 o 
  17   7   2       53.05       64.08      7.24 o 
 -14   8   2       11.57        9.50      3.73 o 
 -12   8   2       11.06       11.61      3.89 o 
 -10   8   2       33.10       35.17      7.49 o 
  -8   8   2       42.90       51.79      6.32 o 
  -6   8   2        0.19       -1.51      2.68 o 
  -4   8   2        2.91        2.83      4.67 o 
  -2   8   2       19.57       21.44      6.55 o 
   0   8   2       26.62       38.41      7.96 o 
   6   8   2       13.96       20.81      6.45 o 
   8   8   2        1.87        8.43      3.95 o 
  10   8   2        8.58        8.74      3.93 o 
  12   8   2       10.73       11.39      4.02 o 
 -35   1   3        0.82       -3.72      2.48 o 
 -33   1   3        2.14       -0.26      2.80 o 
 -31   1   3        2.54        1.58      3.37 o 
 -29   1   3       13.04       13.01      4.05 o 
 -27   1   3      105.03       95.92      7.09 o 
 -25   1   3       10.47        1.98      2.15 o 
 -23   1   3       73.75       70.23      5.42 o 
 -21   1   3       17.64       15.75      1.94 o 
 -19   1   3       97.53       83.90      3.73 o 
 -17   1   3      331.61      344.43      7.03 o 
 -15   1   3      587.61      674.05     12.82 o 
 -13   1   3      683.22      749.28      6.80 o 
 -11   1   3      472.62      465.92      8.09 o 
  -9   1   3      129.72      141.85      2.97 o 
  -7   1   3        3.88        1.63      0.56 o 
  -5   1   3      616.36      618.08      6.79 o 
  -3   1   3      421.92      396.67      4.17 o 
  -1   1   3     3200.60     3153.72     25.73 o 
   1   1   3     4080.49     3905.02     32.47 o 
   3   1   3     2495.91     2512.85     22.96 o 
   5   1   3      414.46      401.85      6.95 o 
   7   1   3     1556.70     1556.13     17.14 o 
   9   1   3      123.97      126.09      4.14 o 
  11   1   3       61.13       70.91      4.37 o 
  13   1   3      129.56      131.64      5.79 o 
  15   1   3       75.57       73.26      4.97 o 
  17   1   3      135.52      135.32     11.73 o 
  19   1   3       91.77       87.71      5.87 o 
  21   1   3      114.22      111.39      6.53 o 
  23   1   3       40.31       55.82      5.44 o 
  25   1   3        0.02       -1.16      2.47 o 
  27   1   3        6.44        7.49      5.10 o 
  29   1   3       11.20        9.66      5.86 o 
 -34   2   3        2.93        2.36      3.30 o 
 -32   2   3        2.09        3.11      2.97 o 
 -30   2   3        9.09       10.23      3.51 o 
 -28   2   3       24.11       27.80      6.61 o 
 -26   2   3       38.64       35.46      4.44 o 
 -24   2   3      112.99      116.53      5.43 o 
 -22   2   3      293.68      297.36      7.76 o 
 -20   2   3      410.58      400.48     14.55 o 
 -18   2   3      317.66      302.74      7.37 o 
 -16   2   3      123.01      119.88      4.42 o 
 -14   2   3      227.26      222.13      5.79 o 
 -12   2   3      327.92      352.51      7.17 o 
 -10   2   3      386.31      363.50      7.09 o 
  -8   2   3      557.59      608.00      7.75 o 
  -6   2   3     2100.06     2262.77     18.21 o 
  -4   2   3     2217.70     2129.86     17.51 o 
  -2   2   3      447.89      529.77     10.10 o 
   0   2   3     1018.08      906.02     12.43 o 
   2   2   3     2102.33     2000.74     19.70 o 
   4   2   3       78.82       88.03      3.35 o 
   6   2   3      962.16      951.16     12.24 o 
   8   2   3      374.99      409.59      7.70 o 
  10   2   3       15.38       21.28      3.15 o 
  12   2   3      306.37      300.85      7.76 o 
  14   2   3       91.68       87.11      5.32 o 
  16   2   3      378.55      361.07     16.43 o 
  18   2   3      105.28      106.52      8.28 o 
  20   2   3      217.64      212.73      8.44 o 
  22   2   3      180.36      179.20      8.03 o 
  24   2   3        6.82        1.51      4.06 o 
  26   2   3       41.14       42.78      8.03 o 
  28   2   3       40.06       40.90      5.65 o 
  30   2   3        9.90        6.03      3.49 o 
 -33   3   3       16.69        6.48      6.04 o 
 -31   3   3       17.67       20.84      6.89 o 
 -29   3   3       10.44        1.80      2.93 o 
 -27   3   3        1.27       -0.11      2.06 o 
 -25   3   3       29.32       29.84      3.51 o 
 -23   3   3        7.83        7.08      2.17 o 
 -21   3   3      170.39      169.52      6.22 o 
 -19   3   3      716.14      688.80     12.39 o 
 -17   3   3      197.98      186.41      6.09 o 
 -15   3   3       54.60       47.41      3.43 o 
 -13   3   3      121.34      110.87      7.58 o 
 -11   3   3      773.58      804.38     12.37 o 
  -9   3   3     1288.20     1214.55     15.73 o 
  -7   3   3     1797.75     1709.35     15.49 o 
  -5   3   3     1159.04     1117.21     18.89 o 
  -3   3   3      929.21      851.24     11.03 o 
  -1   3   3      105.22       83.79      3.34 o 
   1   3   3      293.00      301.88      6.28 o 
   3   3   3       80.44       90.34      4.35 o 
   5   3   3       74.04       85.24      3.60 o 
   7   3   3      141.47      130.99      4.43 o 
   9   3   3        6.06        6.67      1.67 o 
  11   3   3       69.01       59.32      3.58 o 
  13   3   3      181.91      188.19      7.19 o 
  15   3   3      274.62      276.62      8.73 o 
  17   3   3       34.81       33.50      4.19 o 
  19   3   3       22.55       22.48      3.77 o 
  21   3   3       14.60        9.48      4.97 o 
  23   3   3       22.96       21.26     11.77 o 
  25   3   3        1.30       -1.02      2.70 o 
  27   3   3        4.69        9.13      3.74 o 
 -30   4   3       18.32       20.83      3.92 o 
 -28   4   3        9.43        7.77      2.91 o 
 -26   4   3        4.70        2.93      2.38 o 
 -24   4   3       45.42       42.99      4.42 o 
 -22   4   3        7.52        8.26      3.27 o 
 -20   4   3       92.38       93.82      5.43 o 
 -18   4   3      715.05      724.58     13.50 o 
 -16   4   3      157.91      152.69      8.44 o 
 -14   4   3       55.57       46.15      4.18 o 
 -12   4   3       15.75       12.84      2.49 o 
 -10   4   3       25.89       28.30      3.10 o 
  -8   4   3      163.05      166.83      6.82 o 
  -6   4   3      732.91      710.06     11.60 o 
  -4   4   3      334.82      327.31      7.30 o 
  -2   4   3      792.17      794.95     12.23 o 
   0   4   3      284.53      279.10      5.58 o 
   2   4   3       52.52       48.06      2.73 o 
   4   4   3       43.23       43.68      3.50 o 
   6   4   3       94.67       96.00      4.15 o 
   8   4   3      393.09      406.08      8.49 o 
  10   4   3       72.51       83.05      7.29 o 
  12   4   3       15.11       16.49      2.74 o 
  14   4   3       21.49       22.18      2.96 o 
  16   4   3       57.94       69.22      4.68 o 
  18   4   3       19.58       13.36      3.44 o 
  20   4   3       57.03       53.95      6.04 o 
  22   4   3       64.74       76.24      7.12 o 
  24   4   3      106.64      135.67      9.13 o 
  26   4   3       46.61       40.26      5.92 o 
 -29   5   3       23.09       22.18      7.67 o 
 -27   5   3       21.29       24.89      4.38 o 
 -25   5   3        1.16        2.08      2.99 o 
 -23   5   3        0.62        0.35      2.43 o 
 -21   5   3       12.59       10.58      2.87 o 
 -19   5   3       30.69       27.03      3.59 o 
 -17   5   3        0.94        1.49      2.08 o 
 -15   5   3       79.39       78.93      5.20 o 
 -13   5   3      415.92      406.96     12.20 o 
 -11   5   3      689.33      673.43     15.64 o 
  -9   5   3      602.02      589.27     23.07 o 
  -7   5   3      154.01      133.53     12.92 o 
  -5   5   3      144.75      132.93      6.44 o 
  -3   5   3       45.69       45.47      4.76 o 
  -1   5   3     1162.05     1091.79     12.94 o 
   1   5   3      289.87      265.67      6.04 o 
   3   5   3       67.81       68.24      3.50 o 
   5   5   3        7.76        7.75      1.78 o 
   7   5   3      131.50      129.92      4.76 o 
   9   5   3       57.56       60.88      3.63 o 
  11   5   3       81.36       76.17      4.81 o 
  13   5   3      157.38      163.79      6.41 o 
  15   5   3      296.93      302.27     11.28 o 
  17   5   3       52.03       51.84      5.94 o 
  19   5   3       23.23       22.25      5.04 o 
  21   5   3       49.67       47.15     12.32 o 
  23   5   3       49.57       64.62     11.13 o 
 -26   6   3       69.24       73.27      7.91 o 
 -24   6   3       30.73       35.38      4.79 o 
 -22   6   3        0.27       -0.93      2.61 o 
 -20   6   3       16.55       23.42      4.73 o 
 -18   6   3       30.54       43.72      5.74 o 
 -16   6   3        9.39        9.31      3.39 o 
 -14   6   3      107.32      114.57      7.76 o 
 -12   6   3        4.63        5.43      2.64 o 
 -10   6   3       54.30       65.17     10.23 o 
  -8   6   3        7.50        6.55      2.79 o 
  -6   6   3        0.05        1.78      2.20 o 
  -4   6   3       69.77       71.15      7.19 o 
  -2   6   3       24.78       18.64      3.67 o 
   0   6   3      163.97      176.05      6.13 o 
   2   6   3      120.42      124.46      4.54 o 
   4   6   3       19.29       16.89      3.81 o 
   6   6   3       41.45       44.15      4.52 o 
   8   6   3       17.56       16.79      2.88 o 
  10   6   3       71.75       86.44      7.39 o 
  12   6   3       56.97       56.67      6.23 o 
  14   6   3       49.84       54.24      6.93 o 
  16   6   3       17.57       14.32      4.01 o 
  18   6   3        2.51        0.56      2.92 o 
  20   6   3        1.56        0.98      2.85 o 
 -21   7   3        7.72       11.46      4.05 o 
 -19   7   3        5.59       13.47      5.30 o 
 -17   7   3        1.58        3.16      3.25 o 
 -15   7   3        5.70        3.46      2.93 o 
 -13   7   3       39.84       32.52      5.17 o 
 -11   7   3       87.92       88.65      7.32 o 
  -9   7   3       15.41        5.32      3.16 o 
  -7   7   3       10.42       12.35      5.82 o 
  -5   7   3        3.97        3.82      2.79 o 
  -3   7   3        1.77       -0.48      2.66 o 
  -1   7   3       36.56       45.82      6.26 o 
   1   7   3      276.31      310.14     11.23 o 
   3   7   3      118.69      127.50      7.42 o 
   5   7   3       86.52      105.03      5.89 o 
   7   7   3       33.40       35.71      5.09 o 
   9   7   3       10.94        9.01      3.42 o 
  11   7   3       22.60       24.18      4.75 o 
  13   7   3       27.62       27.93      5.28 o 
  15   7   3        1.38        4.26      3.26 o 
 -14   8   3        7.13        4.47      3.51 o 
 -12   8   3        7.42        8.81      4.05 o 
 -10   8   3        2.41        1.00      3.49 o 
  -8   8   3       15.08       20.35      8.69 o 
  -6   8   3        8.30       24.99      4.98 o 
  -4   8   3        4.82        8.34      4.33 o 
  -2   8   3        9.03       15.24      4.08 o 
   0   8   3       22.28       15.52      5.86 o 
   2   8   3       36.25       43.38      8.50 o 
   8   8   3       20.90       10.64      6.01 o 
 -34   0   4        8.98        2.58      4.34 o 
 -32   0   4       34.15       37.74      8.15 o 
 -30   0   4       34.52       17.53      5.60 o 
 -28   0   4       15.44       14.64      5.35 o 
 -26   0   4      208.17      227.85     14.10 o 
 -24   0   4      140.68      118.62     10.64 o 
 -22   0   4      105.45       97.97      9.41 o 
 -20   0   4      125.56      112.48      8.94 o 
 -18   0   4        2.82        0.80      1.61 o 
 -16   0   4       56.94       61.42      2.88 o 
 -14   0   4      227.09      227.44      5.04 o 
 -12   0   4       72.11       81.57      3.02 o 
 -10   0   4      112.15      108.06      3.40 o 
  -8   0   4     1157.70     1177.70     13.13 o 
  -6   0   4     1804.77     1815.13     17.92 o 
  -4   0   4      731.88      710.36      9.84 o 
  -2   0   4      468.23      433.20      8.27 o 
   0   0   4       27.75       38.28      4.09 o 
   2   0   4      157.79      150.39      5.34 o 
   4   0   4      226.67      250.55      7.19 o 
   6   0   4      116.85      114.05      7.40 o 
   8   0   4      229.30      260.91     11.46 o 
  10   0   4      133.97      127.56      8.47 o 
  12   0   4       17.20       10.92      3.34 o 
  14   0   4        9.33        7.02      3.31 o 
  16   0   4       23.10       21.60      5.16 o 
  18   0   4      111.81      106.78      9.38 o 
  20   0   4       51.53       67.87      8.44 o 
  22   0   4      146.58      152.11     11.08 o 
  24   0   4       39.89       50.75      8.34 o 
  26   0   4        1.77        1.61      4.34 o 
  28   0   4       15.67       14.29      6.30 o 
 -35   1   4        1.47        4.15      4.69 o 
 -33   1   4        4.85        5.14      3.52 o 
 -31   1   4        5.25        2.99      3.19 o 
 -29   1   4       23.38       27.18      4.77 o 
 -27   1   4       59.58       45.34      5.66 o 
 -25   1   4      154.92      144.99      8.00 o 
 -23   1   4      104.26      110.86      5.19 o 
 -21   1   4      164.54      168.90      5.99 o 
 -19   1   4      122.97      116.48      5.22 o 
 -17   1   4      168.94      162.97      4.43 o 
 -15   1   4      448.61      446.91      7.08 o 
 -13   1   4      624.13      626.61      9.03 o 
 -11   1   4      193.98      205.47      3.26 o 
  -9   1   4       78.77       86.41      2.13 o 
  -7   1   4       20.09       17.38      1.19 o 
  -5   1   4     1697.09     1746.56     12.32 o 
  -3   1   4      418.87      476.49      5.22 o 
  -1   1   4     1009.51     1029.26      9.19 o 
   1   1   4     3993.70     3760.89     33.03 o 
   3   1   4     1771.02     1630.94     20.04 o 
   5   1   4     1620.35     1592.12     17.87 o 
   7   1   4     1332.67     1298.12     16.01 o 
   9   1   4      228.85      226.77      6.15 o 
  11   1   4       59.72       59.17      8.04 o 
  13   1   4        6.59        5.06      2.82 o 
  15   1   4       99.16      106.87      6.37 o 
  17   1   4      123.96      126.75      6.78 o 
  19   1   4      174.84      202.01     10.09 o 
  21   1   4      266.22      284.43     10.59 o 
  23   1   4       64.60       62.81      6.18 o 
  25   1   4        7.39       11.09      3.69 o 
  27   1   4        6.82       -1.39      4.97 o 
 -34   2   4       17.19       28.84      5.15 o 
 -32   2   4       15.59        8.00      5.24 o 
 -30   2   4       12.82       10.53      5.19 o 
 -28   2   4       10.42        8.62      6.17 o 
 -26   2   4        0.86        0.54      1.88 o 
 -24   2   4       10.80       11.90      2.50 o 
 -22   2   4       94.99      101.73      4.99 o 
 -20   2   4      316.42      321.62     14.41 o 
 -18   2   4      633.62      600.52     10.86 o 
 -16   2   4       26.34       25.95      2.77 o 
 -14   2   4       48.34       43.08      4.08 o 
 -12   2   4      518.05      533.68      9.47 o 
 -10   2   4       89.03      100.99      4.02 o 
  -8   2   4      264.44      300.98      8.49 o 
  -6   2   4      475.71      488.28      6.10 o 
  -4   2   4     1250.91     1301.39     12.68 o 
  -2   2   4      137.00      119.80      4.77 o 
   0   2   4     1462.41     1400.25     15.90 o 
   2   2   4      805.93      771.17     11.72 o 
   4   2   4      979.38      940.25     13.85 o 
   6   2   4       81.59       76.65      3.80 o 
   8   2   4      162.93      154.20      5.12 o 
  10   2   4      100.23      100.09      5.57 o 
  12   2   4      109.84       98.99      7.80 o 
  14   2   4       61.23       62.37      5.08 o 
  16   2   4       44.42       44.34      4.68 o 
  18   2   4       84.02       72.23      7.40 o 
  20   2   4       14.90        9.35      3.03 o 
  22   2   4       40.00       48.26      5.52 o 
  24   2   4        6.39        9.98      5.04 o 
  26   2   4       34.92       45.68      8.97 o 
  28   2   4        6.93        5.57      5.35 o 
 -33   3   4       13.53        7.83      4.16 o 
 -31   3   4        1.02        6.71      5.51 o 
 -29   3   4       14.14        6.08      3.38 o 
 -27   3   4        2.55       -0.30      2.36 o 
 -25   3   4        8.00        2.77      2.44 o 
 -23   3   4       61.58       61.01      4.76 o 
 -21   3   4      126.05      123.08      5.45 o 
 -19   3   4       55.60       58.52      4.20 o 
 -17   3   4      297.53      286.16     11.06 o 
 -15   3   4       59.19       55.05      3.93 o 
 -13   3   4      107.97      101.67      6.27 o 
 -11   3   4        6.29        2.80      1.54 o 
  -9   3   4      150.96      177.79      5.71 o 
  -7   3   4      124.65      129.04      3.67 o 
  -5   3   4      217.43      235.04      6.19 o 
  -3   3   4       21.68       24.38      2.24 o 
  -1   3   4       14.92       15.27      2.54 o 
   1   3   4      131.18      126.69      4.51 o 
   3   3   4      234.62      219.49      5.89 o 
   5   3   4        9.34        6.63      1.74 o 
   7   3   4       48.75       57.57      4.77 o 
   9   3   4       14.93       14.82      2.33 o 
  11   3   4       21.95       19.16      3.48 o 
  13   3   4       44.82       50.25      4.99 o 
  15   3   4       32.69       29.54      3.38 o 
  17   3   4       37.60       30.53      4.41 o 
  19   3   4       40.39       39.59      5.84 o 
  21   3   4        4.55        3.90      4.22 o 
  23   3   4        1.57       -3.68      3.71 o 
  25   3   4        4.52        3.31      5.07 o 
 -30   4   4        2.25        3.08      3.50 o 
 -28   4   4        0.78       -0.38      2.40 o 
 -26   4   4       12.60       12.10      3.12 o 
 -24   4   4       89.56       90.76      6.89 o 
 -22   4   4       39.56       45.65      5.27 o 
 -20   4   4      116.06      115.75      6.00 o 
 -18   4   4       62.27       82.97     11.08 o 
 -16   4   4      515.94      507.40     11.14 o 
 -14   4   4      685.01      656.52     12.65 o 
 -12   4   4      691.98      675.96     12.71 o 
 -10   4   4      238.43      231.15      8.57 o 
  -8   4   4        2.96        2.61      2.14 o 
  -6   4   4      215.54      239.72     12.62 o 
  -4   4   4       25.00       25.36      2.52 o 
  -2   4   4       26.57       27.07      2.70 o 
   0   4   4      136.21      134.59      4.89 o 
   2   4   4      426.95      376.65     10.23 o 
   4   4   4        2.74        3.54      2.38 o 
   6   4   4      119.60      112.08      4.75 o 
   8   4   4      137.70      133.35      8.44 o 
  10   4   4      489.28      487.54     10.15 o 
  12   4   4      381.70      392.76      9.28 o 
  14   4   4       55.79       60.39      4.35 o 
  16   4   4       51.08       46.52      5.17 o 
  18   4   4        6.40       10.20      4.75 o 
  20   4   4       31.10       31.76      4.88 o 
  22   4   4        5.57        6.59      3.90 o 
  24   4   4        1.66        7.29      3.34 o 
 -27   5   4        8.76       12.12      3.80 o 
 -25   5   4        6.27        6.67      3.07 o 
 -23   5   4        3.45        2.48      2.59 o 
 -21   5   4        7.74        4.82      2.77 o 
 -19   5   4       78.61       73.09      5.53 o 
 -17   5   4      108.15      105.23      6.14 o 
 -15   5   4       56.45       45.54      4.48 o 
 -13   5   4       25.06       25.37      4.33 o 
 -11   5   4       59.48       47.49      5.13 o 
  -9   5   4       36.38       21.12      3.77 o 
  -7   5   4       10.86       15.13      3.17 o 
  -5   5   4       36.44       33.81      6.12 o 
  -3   5   4      253.79      237.63      9.00 o 
  -1   5   4      359.70      347.76      7.07 o 
   1   5   4      263.03      255.57      6.21 o 
   3   5   4       37.89       40.62      3.07 o 
   5   5   4       28.42       31.90      3.56 o 
   7   5   4       91.09      106.03      4.51 o 
   9   5   4      143.47      140.99      5.08 o 
  11   5   4        0.62       -1.07      1.80 o 
  13   5   4       41.62       44.46      4.36 o 
  15   5   4       21.76       25.91      4.56 o 
  17   5   4        2.82        4.92      3.08 o 
  19   5   4        0.20        2.55      2.95 o 
  21   5   4       19.44       15.91      4.11 o 
 -24   6   4        3.91        4.42      3.58 o 
 -22   6   4       35.12       37.89      6.46 o 
 -20   6   4       38.72       42.75      7.62 o 
 -18   6   4       32.86       24.09      5.35 o 
 -16   6   4      113.07      107.81     10.58 o 
 -14   6   4       83.83       84.73      7.20 o 
 -12   6   4       84.68       82.12      6.88 o 
 -10   6   4       89.63       86.77      6.86 o 
  -8   6   4       27.33       16.33      6.47 o 
  -6   6   4       20.26       20.20      4.00 o 
  -4   6   4       43.89       42.68      5.15 o 
  -2   6   4       21.96       18.84      4.50 o 
   0   6   4       13.79       10.29      3.02 o 
   2   6   4       30.48       29.80      2.94 o 
   4   6   4       11.55       10.47      2.28 o 
   6   6   4       29.70       26.62      2.99 o 
   8   6   4       42.52       54.15      5.22 o 
  10   6   4      110.08      132.93      6.65 o 
  12   6   4       55.39       49.46      6.15 o 
  14   6   4       33.35       29.98      5.11 o 
  16   6   4        1.73       -3.43      2.98 o 
  18   6   4        2.00        1.90      3.03 o 
 -19   7   4        3.01        1.12      3.29 o 
 -17   7   4       13.25        9.66      3.77 o 
 -15   7   4        2.18       -1.22      2.93 o 
 -13   7   4       19.76       21.03      4.37 o 
 -11   7   4       86.49       97.03      7.85 o 
  -9   7   4       35.80       42.34      5.72 o 
  -7   7   4        7.15       10.56      5.63 o 
  -5   7   4       17.49        8.37      4.12 o 
  -3   7   4        8.93        5.47      4.56 o 
  -1   7   4       14.00       21.57      4.26 o 
   1   7   4       44.38       55.94      6.82 o 
   3   7   4      138.78      163.42     14.72 o 
   5   7   4       62.05       75.21      9.60 o 
   7   7   4       12.07       12.02      3.14 o 
   9   7   4        3.82        3.81      3.29 o 
  11   7   4        5.15        1.69      3.30 o 
  13   7   4        1.26       -0.70      2.99 o 
 -10   8   4        9.37        9.11      5.89 o 
  -8   8   4        5.34        9.89      3.65 o 
  -6   8   4       54.49       65.91      7.16 o 
  -4   8   4       30.25       31.02      5.49 o 
  -2   8   4        1.09       -1.42      2.93 o 
   0   8   4       29.93       31.32      7.49 o 
   2   8   4       41.44       31.86      7.84 o 
   4   8   4        6.77        5.16      5.51 o 
 -33   1   5       28.23       20.90      6.37 o 
 -31   1   5       34.55       38.49      5.86 o 
 -29   1   5        6.07        8.85      3.63 o 
 -27   1   5       24.88       18.46      4.34 o 
 -25   1   5        3.97        8.97      3.37 o 
 -23   1   5        2.48        1.12      2.66 o 
 -21   1   5      150.89      131.65      5.69 o 
 -19   1   5        8.48        7.34      2.19 o 
 -17   1   5      400.14      395.87      7.34 o 
 -15   1   5       76.18       75.26      3.31 o 
 -13   1   5       79.02       68.96      2.63 o 
 -11   1   5      480.05      504.67      5.94 o 
  -9   1   5      822.74      847.50      8.10 o 
  -7   1   5      773.46      815.49      7.90 o 
  -5   1   5      139.50      149.38      3.12 o 
  -3   1   5       73.06       71.92      2.29 o 
  -1   1   5      205.81      192.30      3.82 o 
   1   1   5      309.31      311.68      7.02 o 
   3   1   5       91.41       95.03      4.09 o 
   5   1   5      185.93      208.45      6.09 o 
   7   1   5       58.77       60.31      3.90 o 
   9   1   5       94.38      103.78      8.18 o 
  11   1   5       33.94       32.48      4.09 o 
  13   1   5       54.31       44.33      4.77 o 
  15   1   5      101.61       92.11      6.49 o 
  17   1   5        5.61        4.39      2.55 o 
  19   1   5      101.03       95.96      7.16 o 
  21   1   5       83.33       87.87      7.63 o 
  23   1   5       47.03       63.53     16.24 o 
  25   1   5        0.43       -0.50      3.16 o 
 -32   2   5        3.92        3.50      3.55 o 
 -30   2   5        8.68        8.82      3.75 o 
 -28   2   5        4.51        4.24      3.18 o 
 -26   2   5       20.54       14.30      3.81 o 
 -24   2   5       42.32       43.04      4.48 o 
 -22   2   5       79.75       88.28      4.36 o 
 -20   2   5      680.98      697.47     13.25 o 
 -18   2   5       21.72       19.43      3.39 o 
 -16   2   5      404.94      403.84      7.82 o 
 -14   2   5      515.19      539.21      8.86 o 
 -12   2   5      374.83      383.34      7.36 o 
 -10   2   5      145.81      143.61      4.29 o 
  -8   2   5      175.22      177.49      3.87 o 
  -6   2   5      565.98      569.59      7.19 o 
  -4   2   5      393.39      377.10      8.26 o 
  -2   2   5       75.85       67.61      3.57 o 
   0   2   5     1251.91     1207.22     20.59 o 
   2   2   5     1012.04      910.88     13.26 o 
   4   2   5      701.42      657.13     11.19 o 
   6   2   5      494.20      528.19     10.20 o 
   8   2   5       38.25       39.19      3.67 o 
  10   2   5       49.95       52.31      4.02 o 
  12   2   5       20.81       18.04      3.44 o 
  14   2   5       40.00       37.07      7.08 o 
  16   2   5       40.58       39.74      5.41 o 
  18   2   5       26.63       25.64      4.41 o 
  20   2   5       20.12       18.01      3.98 o 
  22   2   5       12.31        7.30      3.52 o 
  24   2   5        5.84       10.70      8.85 o 
 -31   3   5        0.21       -2.34      3.76 o 
 -29   3   5       15.40       10.34      4.09 o 
 -27   3   5        5.89        5.09      2.68 o 
 -25   3   5        8.89       10.24      2.41 o 
 -23   3   5        5.25        7.05      2.82 o 
 -21   3   5       63.23       60.30      5.84 o 
 -19   3   5       75.49       73.31      4.78 o 
 -17   3   5      187.03      177.46      8.02 o 
 -15   3   5       95.76       93.55      5.34 o 
 -13   3   5        5.62       10.05      3.25 o 
 -11   3   5        1.57        4.52      1.80 o 
  -9   3   5       14.47       16.01      2.62 o 
  -7   3   5        9.93        3.48      2.05 o 
  -5   3   5       25.10       27.42      2.60 o 
  -3   3   5       22.35       23.23      2.54 o 
  -1   3   5       88.56       88.23      4.17 o 
   1   3   5      160.57      150.68      7.18 o 
   3   3   5       14.41       11.17      2.17 o 
   5   3   5      266.26      244.45      6.90 o 
   7   3   5      175.85      182.32      6.76 o 
   9   3   5      238.46      245.19      7.31 o 
  11   3   5       23.37       22.97      3.17 o 
  13   3   5        3.78        4.45      2.02 o 
  15   3   5       22.74       21.93      5.12 o 
  17   3   5       10.99       15.82      3.67 o 
  19   3   5        3.30        3.00      3.06 o 
  21   3   5        4.47        1.87      3.03 o 
  23   3   5        3.10        2.46      4.53 o 
 -30   4   5        6.57        7.70      4.66 o 
 -28   4   5       11.94       17.58     10.94 o 
 -26   4   5        3.30        2.77      2.55 o 
 -24   4   5        2.76        0.54      2.26 o 
 -22   4   5        7.20       10.41      3.02 o 
 -20   4   5        2.41        0.49      1.98 o 
 -18   4   5      415.61      400.63     12.89 o 
 -16   4   5      311.63      303.85     15.96 o 
 -14   4   5       74.42       64.81      4.82 o 
 -12   4   5       25.79       31.93      5.15 o 
 -10   4   5        1.24       -1.91      1.73 o 
  -8   4   5        6.09        5.04      2.44 o 
  -6   4   5       22.12       14.22      3.98 o 
  -4   4   5      190.00      181.13      5.80 o 
  -2   4   5      554.04      556.34     10.48 o 
   0   4   5      622.56      606.44     12.89 o 
   2   4   5      339.35      319.90      8.01 o 
   4   4   5       40.37       32.85      3.36 o 
   6   4   5       16.85       19.62      2.94 o 
   8   4   5       55.38       46.26      4.69 o 
  10   4   5       18.01       17.90      2.87 o 
  12   4   5        1.91        2.64      2.06 o 
  14   4   5       60.06       64.33      4.92 o 
  16   4   5        1.71        3.95      2.72 o 
  18   4   5        2.01        6.08      3.10 o 
  20   4   5        2.93        2.86      4.63 o 
  22   4   5        1.92        1.48      4.63 o 
 -27   5   5       47.00       55.40      5.74 o 
 -25   5   5        1.79       -0.66      2.62 o 
 -23   5   5       51.02       66.30      5.81 o 
 -21   5   5       23.29       27.25      4.24 o 
 -19   5   5      147.99      143.10      9.26 o 
 -17   5   5        3.39        8.45      2.86 o 
 -15   5   5      138.29      138.91      6.66 o 
 -13   5   5       52.09       39.51      5.11 o 
 -11   5   5        0.57       -0.66      2.33 o 
  -9   5   5       17.11       21.52      5.23 o 
  -7   5   5        1.07       -0.66      2.02 o 
  -5   5   5       55.50       52.34      5.35 o 
  -3   5   5      107.11      123.46      7.43 o 
  -1   5   5      148.78      148.56      6.86 o 
   1   5   5       66.22       57.96      4.24 o 
   3   5   5        9.34        7.41      2.27 o 
   5   5   5       81.85       83.06      5.04 o 
   7   5   5      398.09      406.72      9.95 o 
   9   5   5       46.25       45.82      7.75 o 
  11   5   5       82.61       90.36      7.56 o 
  13   5   5        6.87        5.59      3.06 o 
  15   5   5       15.29       10.82      3.45 o 
  17   5   5        2.83        2.95      4.39 o 
  19   5   5        7.38       -0.15      2.78 o 
 -24   6   5        7.27        6.42      3.32 o 
 -22   6   5        4.84        0.24      2.68 o 
 -20   6   5        0.36       -4.19      2.86 o 
 -18   6   5       30.33       31.92      5.48 o 
 -16   6   5       55.43       58.00      6.56 o 
 -14   6   5       43.10       43.55      5.73 o 
 -12   6   5        8.48        8.67      3.54 o 
 -10   6   5        4.86        2.46      2.62 o 
  -8   6   5        3.87        2.12      2.41 o 
  -6   6   5       18.76       15.99      3.74 o 
  -4   6   5        3.28        9.46      4.94 o 
  -2   6   5        7.59        7.36      3.81 o 
   0   6   5        0.18        0.23      2.41 o 
   2   6   5       35.58       39.51      7.78 o 
   4   6   5       14.62       12.93      2.52 o 
   6   6   5       24.91       28.94      4.09 o 
   8   6   5       44.14       54.01      4.90 o 
  10   6   5       16.64       19.38      3.53 o 
  12   6   5       15.73       14.67      3.33 o 
  14   6   5        0.80       -0.67      3.34 o 
  16   6   5        1.60       -2.56      2.83 o 
 -17   7   5       16.75       13.01      4.54 o 
 -15   7   5       14.86       10.30      3.84 o 
 -13   7   5       11.18       10.29      3.96 o 
 -11   7   5        2.13        3.55      3.07 o 
  -9   7   5       25.11       33.03      5.51 o 
  -7   7   5        2.16        4.99      3.58 o 
  -5   7   5       22.70       22.51      4.72 o 
  -3   7   5        1.99        0.47      3.81 o 
  -1   7   5        6.86        7.21      3.73 o 
   1   7   5       40.10       44.66      6.05 o 
   3   7   5       45.94       41.99      5.82 o 
   5   7   5       41.35       36.20      7.96 o 
   7   7   5       11.67       16.93      9.00 o 
   9   7   5       23.52       25.37      7.65 o 
 -32   0   6        2.78        3.87      5.67 o 
 -30   0   6        5.02       -2.90      4.25 o 
 -28   0   6        2.61        5.35      4.75 o 
 -26   0   6       17.64       24.37      6.71 o 
 -24   0   6       68.03       77.09      9.73 o 
 -22   0   6      199.89      212.55     13.63 o 
 -20   0   6      476.86      518.63     20.53 o 
 -18   0   6       67.62       66.74      7.96 o 
 -16   0   6      254.85      272.79      8.73 o 
 -14   0   6      157.76      173.28      6.78 o 
 -12   0   6      373.12      400.66     10.90 o 
 -10   0   6      227.99      241.73      6.15 o 
  -8   0   6       18.46       22.62      2.93 o 
  -6   0   6      175.98      190.72      5.46 o 
  -4   0   6      386.76      421.91      8.21 o 
  -2   0   6      163.17      166.79      6.64 o 
   0   0   6      136.81      134.87      6.10 o 
   2   0   6       94.47      102.04      5.64 o 
   4   0   6      148.96      138.06      7.41 o 
   6   0   6      688.82      653.18     21.15 o 
   8   0   6      591.34      594.09     20.87 o 
  10   0   6       38.04       32.64      6.55 o 
  12   0   6      123.45      103.63     10.07 o 
  14   0   6       24.26       32.30      6.71 o 
  16   0   6        1.38        9.22      4.44 o 
  18   0   6       44.59       34.38      7.08 o 
  20   0   6      155.22      207.08     14.92 o 
  22   0   6      185.62      200.09     15.30 o 
  24   0   6       38.43       39.57      9.00 o 
 -33   1   6       13.19       16.74      4.86 o 
 -31   1   6        3.36       -1.16      5.95 o 
 -29   1   6       11.81        6.85      3.78 o 
 -27   1   6       11.78        6.32      3.49 o 
 -25   1   6       91.04       79.99      7.31 o 
 -23   1   6       29.06       28.63      4.77 o 
 -21   1   6      163.47      175.10      6.71 o 
 -19   1   6      568.86      594.88     18.99 o 
 -17   1   6      111.81      120.91      4.41 o 
 -15   1   6        2.02        4.18      1.60 o 
 -13   1   6      188.92      198.12      4.78 o 
 -11   1   6        8.45        7.91      1.48 o 
  -9   1   6       48.38       50.08      2.48 o 
  -7   1   6       52.30       58.72      2.40 o 
  -5   1   6      248.72      246.32      4.40 o 
  -3   1   6      199.81      210.32      5.20 o 
  -1   1   6       91.86       90.73      3.80 o 
   1   1   6      208.09      201.14      8.62 o 
   3   1   6        0.48        3.58      1.80 o 
   5   1   6      159.02      161.88      6.05 o 
   7   1   6      345.32      333.79      8.78 o 
   9   1   6       89.43       87.00      5.18 o 
  11   1   6       33.45       44.99      5.21 o 
  13   1   6        4.56        2.40      2.99 o 
  15   1   6        2.61       -0.13      4.25 o 
  17   1   6        2.93        0.78      3.09 o 
  19   1   6        8.52       13.95      5.59 o 
  21   1   6       26.32       27.88      5.56 o 
  23   1   6       17.17       12.51      4.25 o 
 -32   2   6        3.46        7.02      3.89 o 
 -30   2   6        1.32       -2.35      3.36 o 
 -28   2   6        1.84        4.42      3.44 o 
 -26   2   6        6.38        3.40      3.06 o 
 -24   2   6       96.24       89.83      5.77 o 
 -22   2   6       26.84       25.42      4.75 o 
 -20   2   6      287.28      281.78      7.17 o 
 -18   2   6       22.64       23.57      2.73 o 
 -16   2   6       63.52       66.59      4.45 o 
 -14   2   6      133.82      144.27      4.84 o 
 -12   2   6      239.08      241.21      6.00 o 
 -10   2   6       60.54       52.77      3.18 o 
  -8   2   6        3.58        3.98      1.93 o 
  -6   2   6        6.72        5.20      1.45 o 
  -4   2   6       52.82       59.88      3.69 o 
  -2   2   6       33.43       35.16      3.20 o 
   0   2   6      114.93      117.96      6.36 o 
   2   2   6      758.89      724.85     13.45 o 
   4   2   6      409.70      368.91     14.25 o 
   6   2   6        8.17        4.00      2.73 o 
   8   2   6       17.14       18.37      3.89 o 
  10   2   6        6.88        8.63      2.34 o 
  12   2   6       27.22       29.34      3.50 o 
  14   2   6       19.70       25.94      4.30 o 
  16   2   6       22.81        9.66      5.54 o 
  18   2   6        8.47       11.53      3.82 o 
  20   2   6        7.89        7.15      6.66 o 
  22   2   6        1.52       -2.34      2.96 o 
 -31   3   6        1.24        1.09      3.47 o 
 -29   3   6       11.38       12.46      4.42 o 
 -27   3   6        3.35        2.93      2.64 o 
 -25   3   6       13.24       20.00      3.48 o 
 -23   3   6       25.11       18.40      2.81 o 
 -21   3   6       43.37       41.97      3.67 o 
 -19   3   6       38.31       34.47      3.35 o 
 -17   3   6       38.64       35.17      3.28 o 
 -15   3   6        0.76        1.69      1.65 o 
 -13   3   6       97.89       94.23      5.38 o 
 -11   3   6       18.12       15.52      2.93 o 
  -9   3   6       98.79       94.63      5.26 o 
  -7   3   6       17.92        9.07      7.85 o 
  -5   3   6       17.22       12.96      3.02 o 
  -3   3   6       22.21       25.18      3.10 o 
  -1   3   6       23.53       22.33      2.83 o 
   1   3   6      708.15      698.31     17.72 o 
   3   3   6       15.54       16.02      4.85 o 
   5   3   6      330.62      325.97     18.67 o 
   7   3   6        5.11        3.66      2.01 o 
   9   3   6        5.02        4.55      2.21 o 
  11   3   6       15.53        9.19      3.48 o 
  13   3   6        2.64        0.81      2.16 o 
  15   3   6       44.95       29.47      6.75 o 
  17   3   6       20.11       20.61      4.44 o 
  19   3   6        1.86        5.10      3.36 o 
  21   3   6        0.27       -2.55      3.26 o 
 -28   4   6       12.82       12.77      3.65 o 
 -26   4   6       32.57       36.47      6.51 o 
 -24   4   6        4.05        8.48      2.71 o 
 -22   4   6        7.74        5.24      2.35 o 
 -20   4   6        2.44        1.47      2.10 o 
 -18   4   6       50.93       55.37      6.95 o 
 -16   4   6       10.86       12.29      4.12 o 
 -14   4   6        4.92        2.69      2.35 o 
 -12   4   6       26.24       21.06      3.64 o 
 -10   4   6       27.51       21.42      3.69 o 
  -8   4   6       31.32       32.10      4.46 o 
  -6   4   6       42.37       36.89      4.73 o 
  -4   4   6       30.58       30.62      5.86 o 
  -2   4   6       19.86       18.95      3.32 o 
   0   4   6      224.87      226.58      7.14 o 
   2   4   6      303.53      307.81      8.42 o 
   4   4   6       42.92       45.28      4.09 o 
   6   4   6       10.19        9.31      2.51 o 
   8   4   6       17.17       11.64      2.65 o 
  10   4   6        0.71        3.42      2.70 o 
  12   4   6       14.33        9.24      2.72 o 
  14   4   6       13.87       12.56      3.69 o 
  16   4   6       14.79       14.49      6.48 o 
  18   4   6       15.52       11.36      3.76 o 
 -25   5   6        8.99       13.80      3.75 o 
 -23   5   6        7.54        2.28      3.62 o 
 -21   5   6       12.67       13.23      5.24 o 
 -19   5   6       77.93       83.87      6.31 o 
 -17   5   6       65.13       69.01      5.83 o 
 -15   5   6       67.71       65.13      6.56 o 
 -13   5   6       14.54        4.63      3.04 o 
 -11   5   6        8.02        3.72      5.45 o 
  -9   5   6        4.42        6.17      3.10 o 
  -7   5   6        9.09        6.61      4.80 o 
  -5   5   6       53.21       41.99     10.42 o 
  -3   5   6       49.37       54.63      7.57 o 
  -1   5   6       41.54       38.60      5.12 o 
   1   5   6       35.71       31.29      3.65 o 
   3   5   6        9.79       12.08      2.82 o 
   5   5   6       16.90       15.61      2.92 o 
   7   5   6        9.39       10.49      3.51 o 
   9   5   6       19.61       24.50      3.62 o 
  11   5   6        8.27        8.34      2.89 o 
  13   5   6        1.84        3.68      3.94 o 
  15   5   6        0.77       -0.01      2.89 o 
 -22   6   6        0.48        2.19      3.84 o 
 -20   6   6        0.23        2.99      4.27 o 
 -18   6   6       16.82       12.80      6.74 o 
 -16   6   6        4.67        7.25      3.51 o 
 -14   6   6       14.53       13.26      5.49 o 
 -12   6   6        0.88       -2.60      2.65 o 
 -10   6   6        1.06        5.38      3.10 o 
  -8   6   6        1.81        0.04      4.50 o 
  -6   6   6       47.70       44.68      6.00 o 
  -4   6   6       15.78       17.29      5.10 o 
  -2   6   6       35.55       42.60      5.86 o 
   0   6   6        5.32        9.10      3.67 o 
   2   6   6        9.00       10.00      3.69 o 
   4   6   6        7.92       13.74      4.72 o 
   6   6   6       24.91       31.22      3.52 o 
   8   6   6       14.71       14.27      3.33 o 
  10   6   6        8.49        8.39      2.96 o 
  12   6   6        2.70        2.00      2.61 o 
 -13   7   6        1.11       -3.25      4.30 o 
 -11   7   6        7.21        3.65      3.21 o 
  -9   7   6       11.53        9.43      3.46 o 
  -7   7   6       11.61       14.34      4.82 o 
  -5   7   6        5.91        7.62      3.75 o 
  -3   7   6        0.60        1.49      5.78 o 
  -1   7   6        0.48        2.42      4.22 o 
   1   7   6        6.01        0.61      3.40 o 
   3   7   6       45.09       43.29      6.11 o 
   5   7   6       24.40       41.87      8.78 o 
 -31   1   7       11.21       11.45      4.65 o 
 -29   1   7        6.75        8.20      4.36 o 
 -27   1   7       57.28       61.74     20.54 o 
 -25   1   7       81.38       67.25      7.17 o 
 -23   1   7      142.81      144.08      8.98 o 
 -21   1   7       37.62       45.93      5.67 o 
 -19   1   7      211.93      243.13      9.69 o 
 -17   1   7      218.02      222.55     20.37 o 
 -15   1   7       12.52       14.33      2.25 o 
 -13   1   7        4.56        4.10      1.83 o 
 -11   1   7        3.47        1.87      1.38 o 
  -9   1   7       32.17       35.82      2.54 o 
  -7   1   7       22.97       24.75      2.26 o 
  -5   1   7      157.43      160.79      7.92 o 
  -3   1   7       31.78       24.72      2.72 o 
  -1   1   7      305.51      321.68     15.04 o 
   1   1   7      413.52      445.96     10.20 o 
   3   1   7      146.81      132.15      5.81 o 
   5   1   7       27.05       24.51      3.34 o 
   7   1   7        9.80        5.78      2.72 o 
   9   1   7       87.21       76.45      6.62 o 
  11   1   7        9.23        4.88      4.03 o 
  13   1   7        0.96        0.30      2.63 o 
  15   1   7        1.75        1.80      2.76 o 
  17   1   7        2.83        4.07      3.36 o 
  19   1   7       16.72       10.43      8.41 o 
  21   1   7       37.88       42.97      8.20 o 
 -30   2   7        0.43       -1.66      3.48 o 
 -28   2   7        7.94        8.06      4.15 o 
 -26   2   7        7.07        3.23      3.41 o 
 -24   2   7       55.20       57.80      6.69 o 
 -22   2   7        3.98        8.79      2.82 o 
 -20   2   7       24.67       25.56      3.68 o 
 -18   2   7       16.43       20.57      2.81 o 
 -16   2   7       69.20       62.84      3.99 o 
 -14   2   7       49.68       53.44      4.47 o 
 -12   2   7      143.26      139.96      6.00 o 
 -10   2   7       96.16      100.57      5.39 o 
  -8   2   7        2.86       -0.39      2.05 o 
  -6   2   7        9.55        8.95      2.20 o 
  -4   2   7        1.67        4.03      2.05 o 
  -2   2   7       13.84       10.85      3.02 o 
   0   2   7       33.93       36.51      3.74 o 
   2   2   7      429.10      420.87     10.21 o 
   4   2   7      151.05      154.06      6.48 o 
   6   2   7       99.59       98.52      5.75 o 
   8   2   7       21.87       20.01      3.23 o 
  10   2   7        7.41        5.66      2.53 o 
  12   2   7        6.80        2.71      3.05 o 
  14   2   7        7.88        1.66      3.07 o 
  16   2   7       12.90       13.88      4.74 o 
  18   2   7       14.93       23.25      5.14 o 
  20   2   7        3.41        3.16      3.41 o 
 -29   3   7        1.72       -0.86      3.43 o 
 -27   3   7        3.40        1.96      3.70 o 
 -25   3   7        9.99        9.76      3.37 o 
 -23   3   7       21.42       24.27      3.91 o 
 -21   3   7        7.72        1.20      2.10 o 
 -19   3   7       12.96       11.95      2.58 o 
 -17   3   7        3.31        1.76      2.37 o 
 -15   3   7       65.68       65.48      6.50 o 
 -13   3   7      160.67      177.27      7.14 o 
 -11   3   7       42.10       44.79      4.36 o 
  -9   3   7       20.50       16.26      7.29 o 
  -7   3   7       28.82       24.90      6.89 o 
  -5   3   7       77.16       83.75      6.34 o 
  -3   3   7       95.08       99.46      7.34 o 
  -1   3   7      134.00      129.16      5.84 o 
   1   3   7      178.70      193.12      7.19 o 
   3   3   7      252.91      245.47      8.03 o 
   5   3   7       31.16       21.96      3.29 o 
   7   3   7        3.74        5.22      2.41 o 
   9   3   7        1.99        1.91      2.35 o 
  11   3   7        7.28        8.84      2.75 o 
  13   3   7        1.00        0.78      2.40 o 
  15   3   7       20.01       25.21      6.11 o 
  17   3   7        2.31        4.38      3.31 o 
 -26   4   7       14.37       11.53      3.57 o 
 -24   4   7        1.15        4.07      2.55 o 
 -22   4   7        3.36        3.81      3.36 o 
 -20   4   7        3.99        7.47      2.99 o 
 -18   4   7       17.39       14.71      4.49 o 
 -16   4   7       44.89       40.53      4.73 o 
 -14   4   7       25.83       25.27      4.00 o 
 -12   4   7       29.13       28.48      6.58 o 
 -10   4   7       19.22       11.80      3.32 o 
  -8   4   7       17.00       16.19      3.70 o 
  -6   4   7        9.44       10.51      3.32 o 
  -4   4   7        8.52       10.71      3.46 o 
  -2   4   7       61.80       66.99      6.43 o 
   0   4   7      147.99      150.99      6.31 o 
   2   4   7       90.31       85.76      5.86 o 
   4   4   7        2.67        4.26      2.31 o 
   6   4   7       13.22       17.94      3.24 o 
   8   4   7       19.79       13.67      3.64 o 
  10   4   7        1.25        4.30      2.69 o 
  12   4   7        4.01        3.56      2.69 o 
  14   4   7       13.58       15.60      3.58 o 
  16   4   7        0.43        1.72      3.21 o 
 -23   5   7        4.59        3.47      3.64 o 
 -21   5   7        8.53       13.22      4.33 o 
 -19   5   7       13.41        6.28      3.29 o 
 -17   5   7      105.50      129.94      9.04 o 
 -15   5   7       25.85       28.38      7.00 o 
 -13   5   7       11.15        8.78      3.58 o 
 -11   5   7       13.34        8.61      3.47 o 
  -9   5   7       13.08        6.02      3.40 o 
  -7   5   7        8.49        3.54      3.21 o 
  -5   5   7       14.97        6.74      3.37 o 
  -3   5   7       35.98       41.82      5.64 o 
  -1   5   7       30.51       32.96      5.16 o 
   1   5   7        1.74        1.03      2.95 o 
   3   5   7       11.53        8.03      4.16 o 
   5   5   7       10.09        9.08      2.94 o 
   7   5   7        3.76        2.18      2.53 o 
   9   5   7       11.95       11.65      3.20 o 
  11   5   7       13.37       15.47      3.57 o 
 -18   6   7       41.26       50.45      7.37 o 
 -16   6   7        0.95        2.63      3.25 o 
 -14   6   7       20.91       14.85      4.27 o 
 -12   6   7        3.89        0.80      3.40 o 
 -10   6   7        2.28        3.17      3.57 o 
  -8   6   7        0.63       -3.26      2.73 o 
  -6   6   7       20.93       19.76      4.57 o 
  -4   6   7       17.10       10.13      4.03 o 
  -2   6   7        6.08        4.99      3.47 o 
   0   6   7        2.83        0.12      3.10 o 
   2   6   7       12.34        9.01      8.14 o 
   4   6   7       21.47       17.33      5.08 o 
   6   6   7        7.50       13.92      4.39 o 
 -30   0   8        9.78        1.13      6.23 o 
 -28   0   8       16.52       13.85      6.99 o 
 -26   0   8       47.28       55.53      9.79 o 
 -24   0   8       99.67      124.79     12.66 o 
 -22   0   8       24.85       14.35      6.17 o 
 -20   0   8      147.20      172.04     12.94 o 
 -18   0   8      290.44      347.95     17.57 o 
 -16   0   8       69.83       93.97      9.82 o 
 -14   0   8       44.31       46.19      4.88 o 
 -12   0   8        4.90        0.94      2.46 o 
 -10   0   8        4.34        7.34      2.56 o 
  -8   0   8        0.36        0.80      2.53 o 
  -6   0   8      183.93      197.70     13.11 o 
  -4   0   8      470.17      516.58     13.74 o 
  -2   0   8       82.66       75.93      7.84 o 
   0   0   8      164.23      158.73     18.65 o 
   2   0   8       55.38       56.51      6.31 o 
   4   0   8       12.40       12.47      5.32 o 
   6   0   8      104.91      100.86     10.67 o 
  10   0   8       87.85       59.75      9.38 o 
  12   0   8        3.74        5.73      5.29 o 
  14   0   8        3.44        8.53      5.57 o 
  16   0   8        0.24        2.39      4.03 o 
 -29   1   8        3.61        1.71      3.86 o 
 -27   1   8        5.27        7.17      4.36 o 
 -25   1   8        0.42        0.22      3.61 o 
 -23   1   8        7.19       10.90      4.36 o 
 -21   1   8        5.96        7.74      4.02 o 
 -19   1   8       72.93       75.66      6.88 o 
 -17   1   8       88.92       95.61      5.65 o 
 -15   1   8       22.53       24.10      3.48 o 
 -13   1   8        0.21        0.29      2.03 o 
 -11   1   8        0.86        3.21      1.80 o 
  -9   1   8        3.71        2.87      1.79 o 
  -7   1   8       18.27       19.83      2.32 o 
  -5   1   8        5.24        3.61      1.73 o 
  -3   1   8       41.29       37.65      3.30 o 
  -1   1   8       43.50       57.56      4.61 o 
   1   1   8        2.94        2.70      2.20 o 
   3   1   8        1.82       -0.31      1.95 o 
   5   1   8       19.90       19.01      3.34 o 
   7   1   8        7.70        4.61      3.47 o 
   9   1   8        0.01        0.16      2.66 o 
  11   1   8        1.26        5.03      3.19 o 
  13   1   8        1.95        1.85      3.27 o 
  15   1   8        3.31        4.08      3.64 o 
  17   1   8        0.03        0.22      3.21 o 
 -28   2   8       11.65        6.91      4.65 o 
 -26   2   8       23.27       22.63      5.52 o 
 -24   2   8        0.38        3.25      3.79 o 
 -22   2   8       16.26       16.09      7.37 o 
 -20   2   8       25.44       26.43      3.98 o 
 -18   2   8       15.30       12.18      4.21 o 
 -16   2   8        6.81       10.05      2.97 o 
 -14   2   8       11.23       10.14      3.92 o 
 -12   2   8       46.78       46.07      4.41 o 
 -10   2   8        0.75       -1.61      1.87 o 
  -8   2   8        6.50        6.55      2.79 o 
  -6   2   8        9.18        9.18      5.26 o 
  -4   2   8       16.93       13.70      2.77 o 
  -2   2   8       85.72       84.97      5.79 o 
   0   2   8       66.65       74.71      8.48 o 
   2   2   8       17.56       13.67      3.80 o 
   4   2   8       10.88        4.78      2.71 o 
   6   2   8       12.31       12.18      3.13 o 
   8   2   8       23.97       23.56      6.18 o 
  10   2   8        1.62        0.28      2.44 o 
  12   2   8        7.24        4.93      3.40 o 
  14   2   8        3.62        4.83      3.65 o 
  16   2   8        5.03        0.66      3.66 o 
 -27   3   8       10.99        9.60      5.01 o 
 -25   3   8       20.16       25.48     12.69 o 
 -23   3   8        8.33        9.05      4.23 o 
 -21   3   8        9.57       -0.61      3.38 o 
 -19   3   8        0.71       -1.78      2.51 o 
 -17   3   8        8.33        3.85      2.72 o 
 -15   3   8       15.89       10.69      3.27 o 
 -13   3   8       41.60       45.46      4.78 o 
 -11   3   8       16.08       14.23      3.83 o 
  -9   3   8       18.38       14.98      3.71 o 
  -7   3   8       14.93       18.14      4.36 o 
  -5   3   8        7.43        8.67      3.53 o 
  -3   3   8        4.29        4.57      4.97 o 
  -1   3   8       31.94       32.02      3.91 o 
   1   3   8      207.20      215.78      7.98 o 
   3   3   8      131.50      130.60      8.45 o 
   5   3   8       19.25       17.78      3.53 o 
   7   3   8        8.21        5.74      2.76 o 
   9   3   8        1.44        1.45      2.86 o 
  11   3   8        3.21        5.85      2.92 o 
  13   3   8        1.76        1.86      3.02 o 
 -24   4   8        1.90        1.35      4.14 o 
 -22   4   8       20.57       21.68      4.14 o 
 -20   4   8       27.87       32.70      4.66 o 
 -18   4   8       24.36       22.89      4.05 o 
 -16   4   8       29.98       38.68      5.67 o 
 -14   4   8        0.55        0.61      3.43 o 
 -12   4   8        1.77       -3.58      2.55 o 
 -10   4   8       14.11       13.64      3.85 o 
  -8   4   8       13.46        9.89      3.40 o 
  -6   4   8        2.20        1.80      2.78 o 
  -4   4   8        2.79        7.50      3.36 o 
  -2   4   8       12.62       14.65      4.05 o 
   0   4   8       10.90        7.64      7.10 o 
   2   4   8       38.15       39.44      8.89 o 
   4   4   8       36.93       37.30      5.23 o 
   6   4   8       68.29       62.24      5.53 o 
   8   4   8        4.54        3.55      2.92 o 
  10   4   8        0.54       -0.18      3.63 o 
 -19   5   8        3.31       -4.11      2.74 o 
 -17   5   8       27.98       33.48      5.91 o 
 -15   5   8       32.10       24.00      5.24 o 
 -13   5   8        7.74        5.24      3.53 o 
 -11   5   8        0.27       -0.88      2.95 o 
  -9   5   8        1.65        2.70      3.24 o 
  -7   5   8        3.88        3.98      4.12 o 
  -5   5   8       16.09       22.81      4.78 o 
  -3   5   8       11.39        9.42      4.85 o 
  -1   5   8        6.41        6.64      3.42 o 
   1   5   8        5.16        4.58      7.41 o 
   3   5   8       11.12       16.30      4.34 o 
   5   5   8        6.39        3.09      3.32 o 
   7   5   8        0.52        2.06      3.62 o 
 -10   6   8        0.15       -3.98      3.06 o 
  -8   6   8        3.52        9.54      4.34 o 
  -6   6   8        0.71        5.36      3.53 o 
  -4   6   8        1.97       -0.79      3.10 o 
  -2   6   8        2.35        4.67      3.67 o 
 -27   1   9        2.25       -1.20      4.56 o 
 -25   1   9        0.33        0.37      4.74 o 
 -23   1   9        2.44       -2.18      7.46 o 
 -21   1   9        5.25        3.59      6.17 o 
 -19   1   9       11.72        7.49      6.93 o 
 -17   1   9       87.70       94.10      7.42 o 
 -15   1   9       18.92       23.34      8.69 o 
 -13   1   9        4.66        1.30      3.04 o 
 -11   1   9        2.44        4.64      2.97 o 
  -9   1   9        6.97       10.24      2.67 o 
  -7   1   9       21.08       22.76      5.55 o 
  -5   1   9       56.05       61.60      4.28 o 
  -3   1   9       51.53       47.93      7.07 o 
  -1   1   9        8.38        4.03      2.86 o 
   1   1   9        6.62        7.31      3.71 o 
   3   1   9        9.75        6.92      2.88 o 
   5   1   9       11.37       17.01      3.48 o 
   7   1   9        6.78        0.50      5.51 o 
   9   1   9       15.76       11.63      6.30 o 
  11   1   9        6.36        2.97      3.52 o 
 -24   2   9        4.51        6.58      7.18 o 
 -22   2   9       19.03       24.24      8.97 o 
 -20   2   9        4.52        3.54      3.34 o 
 -18   2   9        3.95        1.67      3.63 o 
 -16   2   9        1.07        3.23      3.26 o 
 -14   2   9        3.62        1.92      2.64 o 
 -12   2   9        9.81       10.67      2.99 o 
 -10   2   9       19.97       19.12      4.09 o 
  -8   2   9        6.05        6.41      4.20 o 
  -6   2   9       33.70       42.29     13.43 o 
  -4   2   9       51.37       50.97      5.96 o 
  -2   2   9       15.20       15.46      7.02 o 
   0   2   9       14.16       15.12      3.28 o 
   2   2   9       10.48       17.00      3.39 o 
   4   2   9       24.26       15.50      3.49 o 
   6   2   9       11.79        4.15      3.11 o 
   8   2   9        1.82        2.54      2.82 o 
  10   2   9        0.16        6.41      3.47 o 
 -23   3   9        8.52        6.60      4.74 o 
 -21   3   9        3.61       -0.49      5.01 o 
 -19   3   9        3.02        0.56      3.78 o 
 -17   3   9        3.80        5.64      3.04 o 
 -15   3   9        7.26        9.88      3.46 o 
 -13   3   9       34.54       30.78      5.19 o 
 -11   3   9       38.45       36.87      5.46 o 
  -9   3   9       11.40       10.90      3.66 o 
  -7   3   9        2.56        1.43      3.14 o 
  -5   3   9        2.53        1.11      2.99 o 
  -3   3   9        0.13       -1.91      2.66 o 
  -1   3   9       15.02        5.71      4.55 o 
   1   3   9      121.77      138.97      9.48 o 
   3   3   9      144.61      159.99      8.09 o 
   5   3   9       29.03       31.28      4.47 o 
   7   3   9       21.13        7.74      6.12 o 
   9   3   9        1.41        4.48      2.96 o 
 -20   4   9        0.43       -2.51      4.36 o 
 -18   4   9        0.63       -1.39      3.02 o 
 -16   4   9        0.02       -0.45      3.11 o 
 -14   4   9        0.07        0.76      3.84 o 
 -12   4   9        4.15        0.14      6.39 o 
 -10   4   9       11.08       14.22      7.04 o 
  -8   4   9        1.69        0.66      4.25 o 
  -6   4   9        4.87        2.15      6.58 o 
  -4   4   9        1.97        4.13      3.56 o 
  -2   4   9        1.27        3.73      3.80 o 
   0   4   9        9.92       12.24      4.11 o 
   2   4   9       20.19       21.11      4.63 o 
   4   4   9       16.82       12.89      4.55 o 
 -11   5   9        0.27        0.85      3.29 o 
  -9   5   9        1.20       -1.45      4.34 o 
  -7   5   9        8.92       11.60      4.53 o 
  -5   5   9        6.55       10.55      4.57 o 
  -3   5   9        3.12        2.96      3.88 o 
 -12   0  10        0.18       -3.97      3.87 o 
 -10   0  10        0.36        2.36      4.41 o 
  -8   0  10        1.06       -0.85      3.68 o 
  -6   0  10       13.62       13.62      4.22 o 
  -4   0  10       49.95       51.94      6.42 o 
  -2   0  10       34.06       32.79      8.97 o 
   0   0  10       11.52       15.33      6.11 o 
   2   0  10        0.50        3.18      5.76 o 
   4   0  10        6.43       10.23      5.79 o 
   6   0  10        6.34       12.97      7.05 o 
 -21   1  10        6.28       -3.97      6.89 o 
 -19   1  10        6.33       -3.27      6.36 o 
 -15   1  10        2.87        2.52      4.91 o 
 -13   1  10        0.32        1.26      4.19 o 
 -11   1  10        5.64       10.20      4.97 o 
  -9   1  10        8.80        9.21      3.75 o 
  -7   1  10        6.19        7.58      3.82 o 
  -5   1  10        2.23        5.70      4.23 o 
  -3   1  10        5.35        4.83      2.75 o 
  -1   1  10        1.72        2.77      2.92 o 
   1   1  10        1.84        2.50      2.85 o 
   3   1  10        2.12        1.68      2.81 o 
   5   1  10        0.39       -0.97      3.70 o 
 -20   2  10        1.42        3.37      7.90 o 
 -18   2  10        6.16        6.65      4.39 o 
 -16   2  10        7.70        8.92      4.54 o 
 -14   2  10        4.92        7.56      5.01 o 
 -12   2  10        5.74        3.00      3.42 o 
 -10   2  10        8.94        8.78      4.00 o 
  -8   2  10        4.10        5.20      3.43 o 
  -6   2  10        3.90        3.55      3.43 o 
  -4   2  10        3.32       -0.46      3.15 o 
  -2   2  10       13.86       14.76      4.53 o 
   0   2  10       11.25       16.78      3.67 o 
   2   2  10       34.05       37.99      4.87 o 
   4   2  10        8.19        7.56      3.24 o 
 -17   3  10        1.08        3.73      3.90 o 
 -15   3  10        0.64       -0.93      3.28 o 
 -13   3  10        5.89        5.84      3.76 o 
 -11   3  10        2.39        2.08      3.57 o 
  -9   3  10       18.08       17.46      4.86 o 
  -7   3  10        1.61        1.57      3.25 o 
  -5   3  10        3.97        1.72      6.00 o 
  -3   3  10        1.51        2.16      7.41 o 
  -1   3  10        1.23        2.92      3.30 o 
   1   3  10       15.46       14.04      4.64 o 
 -11   1  11        0.57        4.60      5.45 o 
  -9   1  11        0.37        2.86      4.53 o 
  -7   1  11        0.63       -2.32      2.90 o 
                                                 
